# Supplementary material for: Performance of Blood-Based Indirect Scores Compared to Transient Elastography in Children with Chronic Liver Disease
Source: Diagnostics (Basel). 2026 Apr 6;16(7):1102. doi: 10.3390/diagnostics16071102 (PMC13074151; doi:10.3390/diagnostics16071102)
Supplement: Supplementary file 1 [file diagnostics-16-01102-s001.zip]

Archive with 5 entries (5 files):
- Supplementary Material S5 Descriptive statistics of parameters and scores for APRI GPR Fibroindex.pdf
- Supplementary Figure S4 bar charts of etiologies and fibrosis staging across age groups.pdf
- Supplementary Figures S1 a-q bar plots for parameters compared between groups .pdf
- Supplementary Figures S2a-i scatterplots.pdf
- Supplementary Figures S3a-c ROC Curves.pdf
